# Supplementary material for: Intergroup Conflict and Rational Decision Making
Source: PLoS One. 2014 Dec 2;9(12):e114013. doi: 10.1371/journal.pone.0114013 (PMC4252077; doi:10.1371/journal.pone.0114013)
Supplement: Database S1 — Data base description. Condition: 0 = Experimental condition; 1 = Control condition. Conflict role: A = real estate investment company; B = carpentry business. Gender: 0 = Male; 1 = Female. Taskconflict: perception of task conflict. Relconflict: Perception of relationship conflict. PANAS1_positive: Positive affect state before the experiment. PANAS2_positive: Positive affect state in the core of the conflict. PANAS3_positive: Positive affect state at the end of the experiment. PANAS1_negative: Negative affect state before the experiment. PANAS2_negative: Negative affect state in the core of the conflict. PANAS3_negative: Negative affect state at the end of the experiment. HR_before: Heart rate before the experiment. HR_meeting: Heart rate during the preparation of the meeting. HR_interaction: Heart rate during the face to face interaction. (XLS) [file pone.0114013.s001.xls]

## Sheet: dataset S1
CONDITION	CONFLICT_ROLE	NUM_GROUP	NUM_SUBJECT	INDIV_DECISION1	GROUP_DECISION	INDIV_DECISION2	GENDER	Taskconflict	Relconflict	PANAS1_positive	PANAS2_positive	PANAS3_positive	PANAS1_negative	PANAS2_negative	PANAS3_negative	HR_before	HR_meeting	HR_interaction
0	A	1	1	2	3	2	0	6	1.75	2.7	3.4	3	1.5	2	1.3	58.2	71.1	79.4
0	A	1	2	1.5	3	3	0	4.66667	3.5	3.5	3.7	4	2.5	2.3	1.9	58.56	71.2	79.1
0	A	1	3	0	3	3	0	4.33333	5.5	3.6	4.6	3.1	1.4	1.7	1	58.7	68.5	78.4
0	B	2	4	3	3	3	0	5.33333	4	3.7	1.8	2.4	1.2	1.7	1.4	87.3	73.9	69.2
0	B	2	5	2.3	3	2.5	0	6.33333	4	4.1	3.8	3.4	2	1.8	1	73.3	73.6	73.5
0	B	2	6	3	3	3	0	5.33333	5.75	2.3	2.1	2.6	1.8	1.6	1.1
0	A	5	13	1.5	0	3	1	6.83333	3	3.1	2	3.3	2.6	2.7	1.6	79.6	89.9	98.92
0	A	5	14	3	0	0	1	5.66667	3.75	3.9	4.2	3.8	1.9	1.7	1.4	78.8	71.6	77.7
0	A	5	15	2	0	3	1	7	2	3.6	3.8	3.6	1.5	1.1	1.2	77.7	78.7	104.3
0	B	6	16	1.5	3	3	1	5	4	2.1	1.1	1	1.3	1.3	1.2		67.7	89.9
0	B	6	17	1.5	3	0	1	6.33333	3.5	3.9	2.8	3.6	3.1	3.8	1.7	97.9		134.6
0	B	6	18	1.5	3	3	1	6.33333	1.75	3.9	2.8	3.3	1.7	1.4	2.1	95.5	102.7	143.5
0	A	7	19	2	3	3	1	5.83333	6	4.1	3.8	4.1	2.1	1.2	1.6	98.5	90.1	115.1
0	A	7	20	3	3	3	1	5.83333	6	3.5	3	3	2.3	1.5	1.4	64.6	60.5	55.9
0	A	7	21	3	3	3	1	5.16667	7	2.7	2.5	2.6	1.3	1	1
0	B	8	22	1.5	1.5	1.3	1	5.66667	6	3.4	1.9	4	1.6	2.3	1.4	87.9	82.4	80.2
0	B	8	23	3	1.5	1.6	1	6.33333	6.25	2.6	2.2	2.3	2.5	3.3	2.1
0	B	8	24	1.6	1.5	1.5	1	6.66667	6.5	2.8	3.2	2.7	1.2	3.5	2.8
0	A	9	25	1.8	1.5	2	1	5.83333	6	4.1	4.3	4.4	1.9	3.2	1.7	94.9	98.4	108.7
0	A	9	26	1.5	1.5	1.5	1	6.83333	6.5	3.6	3.1	3.5	2.3	1.3	1.2
0	A	9	27	1.5	1.5	1.5	1	3	7	3.7	1.8	3.9	1.1	2.3	1.2
0	B	10	28	3	3	3	1	6.5	7	3.6	3.6	3.6	1.7	1.4	1	82.6	83.6	80.5
0	B	10	29	2.5	3	3	1	6.16667	6	3.3	3.3	4.3	2.7	3	2.3	74.3	79.1	83.5
0	B	10	30	3	3	3	1	5.66667	6	3.6	3.1	3.6	1.4	2.6	1
0	A	11	31	3	2.5	3	1	6.5	6	3.5	3	3.5	1.8	1.4	1	91.1	87.7	103.3
0	A	11	32	1	2.5	3	1	6.83333	7	3.6	2.4	2.9	1.7	1.8	1.7	92.3	84.2	84.3
0	A	11	33	1.5	2.5	3	1	5.66667	2	1.6	1.3	1.1	1.5	1.5	1.5
0	B	12	34	1	1	1	1	6.5	6.5	3.6	3.6	3.8	1.5	1.4	1.5	85.2	77	103.7
0	B	12	35	2	1	2	1	6.5	5	2.7	2.6	2.5	2.8	3.1	1.8
0	B	12	36	2	1	1.5	1	6.33333	6	3.8	3.9	4.4	3	2.9	2.5
0	A	13	37	2.5	3	3	1	6	5.5	3.3	3.9	2.4	2.5	3.2	2.1		96	92.9
0	A	13	38	2.5	3	3	1	2.5	6.75	3.2	3.4	3.1	2	1.9	2.5	96	88.7	87.6
0	A	13	39	3	3	3	1	6.2	6	1.8	3.1	3.2	1.2	1.2	1.2
0	B	14	40	2.5	3	2.5	1	5.2	5.25	3.3	3.8	3.1	1.4	1.6	1.2
0	B	14	41	2.5	3	3	1	7	7	2.2	2.5	2.7	1.4	3.7	1.2	92.8		81.6
0	B	14	42	3	3	3	1	6.66667	6.25	3.8	3.2	1.8	1.6	1.3	1.1
0	A	15	43	1	3	3	0	6.33333	3.5	3.2	3.6	3.5	2.8	2.3	2.2	86.7	78.9	73.9
0	A	15	44	3	3	3	0	4	3.75	3.5	3.5	3.8	2.2	2.9	1.7	74.4	79.7	73.4
0	A	15	45	3	3	3	0	3.5	2	3.1	3.5	3.7	2.4	2.4	1.3
0	B	16	46	3	3	3	0	5.66667	4.25	2.4	2.7	2.6	1.2	1.6	1.2	87.8	78.9	83.2
0	B	16	47	3	3	3	0	4.16667	1	3.1	3.6	3.7	1.7	2.9	1.6
0	B	16	48	3	3	3	0	6.33333	6	3.3	2.8	2.8	3	2.2	2
0	A	17	49	2	1.2	2	0	6.16667	5.5	3.8	4	3.6	1.6	1.7	2	58.9	53.4	60.9
0	A	17	50	1	1.2	1	0	3.83333	3.5	4.4	4	3.8	1.8	1.4	1.4	68.2	67.8	66.6
0	A	17	51	1	1.2	1.3	0	6	4.25	3.3	2.6	3	1.4	1.7	1.1
0	B	18	52	1.5	1	1	0	5.5	3	2.6	3.4	3.5	1.4	1.4	1.2
0	B	18	53	1.8	1	1.3	0	4.83333	1.5	2.9	3.3	3.1	1.1	1.5	1.1
0	B	18	54	0.5	1	1.5	0	6.66667	4	3	2.11111	2.5	1.3	2.6	1.7	64.4	62.3	73.1
0	A	19	55	3	3	3	0	5.66667	3	3.3	3.1	3.2	1.3	1.3	1.1	67.9	71.7	80.3
0	A	19	56	1.5	3	0.5	0	6.33333	2	4.1	4	3.6	1.8	1.1	1.1		73.4	79.6
0	A	19	57	1.5	3	3	0	4.5	5	2.6	3.4	3.2	1.1	1.7	1.2
0	B	20	58	3	3	3	0	6.66667	5	3.2	3.5	3.3	1.7	3.1	2.1	78.2	85.9	92
0	B	20	59	3	3	3	0	5.5	4.5	4.3	3.9		1.3	2.3
0	B	20	60	2.5	3	3	0	4	4.5	3.1	3.3	3.2	2	3	1.7
0	A	21	61	2	3	2	0	2	3.5	4.2	4.5	4.6	1.5	2.3	1.1	99.5	101.9	108.1
0	A	21	62	1.5	3	3	0	5.5	1	4.3	3.3	3.6	2.8	2.6	2.9
0	A	21	63	3	3	3	0	5	2.5	2.6	2.8	2.9	2.4	1.8	1.7
0	B	22	64	1.5	3	2	0	5.83333	5.25	2.3	2	2.1	1.3	1.6	1.4	73.4	82.3
0	B	22	65	2	3	3	0	5.33333	4.5	3.3	2.8	2.6	2.2	3	2.5
0	B	22	66	3	3	3	0	5	4.5	3.4	3.3	3.6	1.9	3	3.1
0	A	23	67	2.5	3	3	0	5.33333	5.25	3.4	3.7	3.5	1.3	1.7	1.6	89.4	90.6	86.9
0	A	23	68	3	3	3	0	4.5	5.25	3.6	3.4	3.3	1	1	1
0	A	23	69	3	3	3	0	7	3.25	3.8	4.4	3.8	1.4	1.2	1.2	79.6	74
0	B	24	70	2	3	3	0	4.6	4.5	4.1	4	3.6	3	2.4	2.3	73.5	73.5	72.4
0	B	24	71	0.5	3	3	0	5.66667	5.25	4.2	3.5	3.5	1.8	2.8	3
0	B	24	72	1.5	3	2.5	0	6.5	6.5	3.5	2.7	2.7	2.3	3.1	2.3
0	A	25	73	2	3	3	0	5.66667	2.25	2.9	3.9	3	1	2.3	1.1	81.8	82.4	78.9
0	A	25	74	0.5	3	3	0	5.5	4.75	3.3	3.8	3.5	1.9	2.6	1.7
0	A	25	75	2.5	3	3	0	6	2.25	2.5	2.5	2.6	2.6	1.7	2.1	89.1	85.7	85.8
0	B	26	76	1.5	3	3	0	6.83333	2	3.5	3.6	3.8	1.3	1.7	1.2
0	B	26	77	3	3	3	0	5	6	3.5	2.6	3.1	2.1	2	1.1	96.6	90.1	94.6
0	B	26	78	3	3	3	0	2.16667	1.75	3.7	3.3	3	2.8	2.1	2.1	96.9	90.3	94.4
0	A	27	79	3	3	3	1	6	6	3.2	3.4	3.7	1.2	2.6	1.4	83.6	84.9	89.7
0	A	27	80	3	3	3	1	6.5	6	2.9	3.6	3.1	1.4	1.6	1.2	70.7	74	79.9
0	A	27	81	1.2	3	2.9	1	5.5	4.75	2.7	3.2	2.4	1.3	1.6	1.3	79.1	73.4	71.6
0	B	28	82	2.5	3	3	1	6.16667	4.75	3.8	2.4	2.9	2.4	3.3	1.8
0	B	28	83	2	3	3	1	6.16667	5.25	2.5	2.7	3.2	2.7	1.8	1.4
0	B	28	84	3	3	3	1	6.83333	5.5	4	4.1	3.7	1.2	1.8	1.1
0	A	29	85	3	3	3	1	5.83333	4.5	2.1	2.5	3.2	2.3	1.6	1.3	86.4	83.5	116.3
0	A	29	86	3	3	3	1	6.5	6.75	2.6	3.3	3.5	1.2	1.3	1.1	79	81.8	96.8
0	A	29	87	2.5	3	3	1	6.33333	6	3.5	4.3	4.7	1.6	2.1	2
0	B	30	88	3	3	3	1	7	5	3.8	3.3	3.7	2.3	1.8	2	78.6	71.8	86.1
0	B	30	89	2	3	3	1	6.33333	6.5	3.6	3.5	3.7	1.8	1.9	2.6
0	B	30	90	3	3	3	1	6.2	7	1.9	2.4	2.6	1.5	1.4	1
1	A	37	109	3	3	3	0	6.33333	2.75	4.1	2.9	2.7	2.2	1.9	1.8
1	A	37	110	1.5	3	3	0	5.33333	4	3.6	3	3.5	1.7	1.8	1.3	95.7	87.6	87.5
1	A	37	111	3	3	3	0	5	2.5	3	3	3.4	1.6	1.7	1.3	71.2	64.9	68.2
1	B	38	113	3	3	3	0	5.5	5.5	2.8	3.7	3.8	2.9	2.1	2.2	61.9	67.3	51.2
1	B	38	114	3	3	3	0	5.16667	5.25	3.2	3.1	3.3	1.1	1.1	1.1
1	A	39	115	0.5	3	1	1	2.83333	1	2.5	2	1.8	1.1	1.3	1.2	96.9	89.3	94.6
1	A	39	116	3	3	3	1	1	1	3.8	2.8	2.5	1.4	1	1	82.7	78.9	71.1
1	A	39	117	1.5	3	2.5	1	3	1	3.6	3.6	2.9	2.6	2.2	2.1	73.4	77.3	71.5
1	B	40	118	1.5	3	3	1	1	1	2.8	3.5	2.9	1.7	1.2	1.1	79.4	72.8	79.5
1	B	40	119	3	3	3	1	1.16667	1	2.3	1.7	2	1	1	1
1	B	40	120	3	3	3	1	2.16667	4.75	4	3.9	4.1	1.2	1.2	1.3
1	A	41	121	1.5	2.25	1.5	1	5.5	3.25	2.4	2	2.4	1.6	1.5	1.1
1	A	41	122	2	2.25	2.5	1	4.66667	2.25	3.9	3.9	3.9	1.2	1.1	1.1	73.6	68.1
1	A	41	123	3	2.25	3	1	5.33333	3.5	3.9	3.7	2.9	1.8	1.4	2.3	73.9	65.9
1	B	42	124	3	3	3	1	4	3.75	2.4	3.1	3.5	1.9	1.7	1.4	80.8	85.1	90.2
1	B	42	125	3	3	3	1	2.33333	2.75	2.5	2.8	2.9	1	1	1	70.4	61.4
1	B	42	126	2	3	3	1	5	4.75	3.3	2.7	1.9	2.2	2	1.4	85.1	83.9	88.7
1	A	43	127	2	3	3	1	3.66667	1	2.2	2.5	2	1.3	1.8	1.2	87.3	81.1	79.1
1	A	43	128	1.5	3	3	1	3.83333	2.75	3.4	3.9	3.7	1.6	1.8	1.4	86.9	79.1	85.2
1	A	43	129	1.5	3	3	1	4.83333	2.5	1.6	2.3	1.4	1.4	1.1	1	77.3	76.8	78.9
1	B	44	130	2.5	2.5	2	1	3.83333	1	1.9	1.5	1.5	2	1.8	1.5	78.4	72.9	75.4
1	B	44	131	1	2.5	1	1	1.66667	1	3.9	3.8	3.3	1.5	1.4	1	81.9	77.1	83.9
1	B	44	132	3	2.5	3	1	5	3	3.3	3	3.3	2.3	2.5	3.3	91.3	85.7	93.7
1	A	45	133	2	2	3	0	2.5	1	3.9	3.7	4	2.2	2.2	1.9	62.3	64.9	70.6
1	A	45	134	2.5	2	2	0	3.33333	1.75	3.3	3.5	3.9	1.9	2.2	1.8	74.9	70.6	71.7
1	A	45	135	1	2	2	0	1	1	3.7	3.8	3.7	2.66667	2	1.8	81.6	77	72.7
1	B	46	136	2	3	3	0	1	1	3.5	3.2	2.8	1.6	1	1.3	69.2	70.8	68.8
1	B	46	137	3	3	3	0	4.33333	2.5	3.3	3	3.3	1.6	1.3	1.2
1	B	46	138	2	3	3	0	1.83333	1	4.1	4.1	4.1	2.2	1.8	1.3	72.2	68.9	101.1
1	A	47	139	2.5	3	3	0	5.66667	3.75	3.9	3.4	3	3.3	2.77778	2.4		74.4	71.7
1	A	47	140	2	3	3	0	3.16667	5	3.2	3.2	3.7	2.6	2.5	1.6		57.9	55.8
1	A	47	141	3	3	3	0	5.16667	4	2.9	2.7	1.9	1	1.1	1		74	68.9
1	B	48	142	3	3	3	0	5.5	5	3	2.9	2.4	2.5	1.3	1.4	66.1	67.2	66.4
1	B	48	143	3	3	3	0	4.83333	3.5	3	3.3	3.2	3.1	1.4	1.9
1	B	48	144	3	3	3	0	6	5.25	4.3	4.2	4	1.6	1.3	1.2	83	75.9	88.1
1	A	49	145	3	3	3	1	1.83333	4.5	3.3	3.3	3.4	2.1	2.3	1.1	69.4	60.7	65.3
1	A	49	146	3	3	3	1	2.83333	3.75	3.9	3.6	2.2	2	1.3	2.9	60.2	60.5	58.5
1	A	49	147	2.95	3	2.95	1	3.16667	3.5	2.1	2	1.6	1.2	1.2	1.4	83.8	81.9	79.8
1	B	50	148	2	3	3	1	3.66667	4.5	2.9	2.7	1.9	1.9	1	1.2	77.4	71.9	72.7
1	B	50	149	1.5	3	3	1	4.83333	6	3.8	3.3	1.5	1.1	2.4	2.6
1	B	50	150	3	3	2	1	2	1	3.7	3.5	2.5	1.9	1.1	1.3	94.9	87.5	84.1
1	A	51	151	3	3	3	1	2.33333	1.5	2.2	2	1.1	2	1.7	1.2	74.5	68.5	67.5
1	A	51	152	3	3	3	1	1.5	1	4.6	3.9	3.6	2.7	1	1	63.6	62.2	59.9
1	A	51	153	3	3	3	1	2.16667	2	3.2	2.1	2.3	1.6	1.3	1.3	82	77.8	79.4
1	B	52	154	3	3	3	1	3	3.5	2.9	2.6	2.9	2	1.6	1.2	83.7	75.3	76.5
1	B	52	155	3	3	3	1	4.16667	4.25	3.6	3	3.5	1.5	1.3	1.6
1	B	52	156	3	3	3	1	3.16667	2.75	4.3	4	4.6	1.4	1.2	1.2	76.3	73.1	74.5
1	A	53	157	3	3	3	0	2	1	3.5	2.4	2.4	1.7	1.1	1
1	A	53	158	3	3	3	0	1	3	3	3.1	3.2	2.1	1.2	1.3	68	68.9	66.1
1	A	53	159	3	3	3	0	2.83333	4	2	2.2	1.6	1.9	1.3	1.2	102.8	92.3	82.6
1	B	54	160	3	3	3	0	4.5	4	2.9	2.7	2.9	1.3	1	1		88.2	91.9
1	B	54	161	3	3	3	0	2.83333	1.5	3.6	4	4.1	2.1	1.9	2.2
1	A	55	163	3	3	3	1	3.5	1	2.7	2.7	3.4	2.4	2.2	1.5
1	A	55	164	2	3	3	1	1.66667	1	2.6	2.6	2.6	1.6	1.2	1.1	84.6	85.5	87.4
1	A	55	165	1.5	3	2	1	3.16667	2	3.2	3.7	3.6	1.9	1.8	1.4	81.5		80.7
1	B	56	166	3	3	3	1	2	1	3.7	3.5	4	1.8	1.2	1.2	84.9	79.9	79.6
1	B	56	167	3	3	2	1	4.83333	5	3.4	2.8	3.1	1	1	1
